# Supplementary material for: Nationwide Survey about the Occurrence of Aspergillosis in Captive Penguins in Zoos and Aquariums in Japan
Source: Animals (Basel). 2023 Jun 8;13(12):1913. doi: 10.3390/ani13121913 (PMC10295018; doi:10.3390/ani13121913)
Supplement: Supplementary file 1 [file animals-13-01913-s001.zip]

Archive with 5 entries (5 files):
- Supplementary File S1(primary survey form English).xlsx
- Supplementary File S1(primary survey form Japanese) .xlsx
- Supplementary File S2(additional survey form English).xlsx
- Supplementary File S2(additional survey form Japanese).xlsx
- Supplementary File S3(cases of aspergillosis).xlsx
