# Supplementary material for: Nationwide Survey about the Occurrence of Aspergillosis in Captive Penguins in Zoos and Aquariums in Japan
Source: Animals (Basel). 2023 Jun 8;13(12):1913. doi: 10.3390/ani13121913 (PMC10295018; doi:10.3390/ani13121913)
Supplement: Supplementary file 1 [file animals-13-01913-s001.zip › Supplementary File S1(primary survey form English).xlsx]

## Sheet: Preface
This was translated from Japanese to English (The actual questionnaire used was written in Japanese).
In the original version of the questionnaire in Japanese, the preface was not included.
The preface is included in the translated version only.

## Sheet: Questionnaire_1
The questionnaire is divided into 4 sheets. Please confirm all sheets and answer.
Questionnaire on Aspergillosis in Penguins_1
* If there are multiple applicable items, please answer all of them.
1. Basic information
	Facitily name
	Your name
	E-mail
2. Penguin species bred in your facitily, Number of deaths from aspergillosis in the past 5 fiscal years (April 2016 to present)
	Please check (☑) the penguins bred at your facility and enter the number of penguins.
								Current number of breeding penguins							Number of deaths from aspergillosis in each fiscal year (from April to March)
															April 2021 to Present					April 2020 to March 2021					April 2019 to March 2020					April 2018 to March 2019					April 2017 to March 2018					April 2016 to March 2017
		Emperor penguin					TRUE
		King penguin					FALSE
		Gentoo penguin					FALSE
		Chinstrap penguin					FALSE
		Adélie penguin					FALSE
		Rockhopper penguin					FALSE
		Macaroni Penguin					FALSE
		African penguin					FALSE
		Magellanic penguin					FALSE
		Humboldt penguin					FALSE
		Little penguin					FALSE
		Other penguin species					FALSE
		species
3. Move outside of rearing enclosure
	If the purpose and frequency of movement differ for each penguin species, please enter multiple entries along with the species name.
		No
		Yes	→		purpose					walking				exhibition				enrichment				others		(detail)
					frequency					every day				winter only				summer only				others		(detail)
					If a specific penguin species is targeted, write the species.
					purpose					walking				exhibition				enrichment				others		(detail)
					frequency					every day				winter only				summer only				others		(detail)
					If a specific penguin species is targeted, write the species.
					purpose					walking				exhibition				enrichment				others		(detail)
					frequency					every day				winter only				summer only				others		(detail)
					If a specific penguin species is targeted, write the species.
4. What your facility is doing to prevent aspergillosis
	It also includes measures to help detect aspergillosis as a result.
		Blood test				→		Inspection items
		Weight measurement
		Daily health observation
		Disinfection of facilities
		Others		(detail)

## Sheet: Questionnaire_2
Questionnaire on Aspergillosis in Penguins_2
* If there are multiple applicable items, please answer all of them.
5. Indoor rearing enclosure
	Number of indoor rearing enclosure(s)
	Please tell us the details of each enclosure.
	If your facility has multiple indoor rearing enclosures, please list them all.
		Penguin species
		Purpose				Exhibition				Isolation (For treatment）							For brooding				Others		(detail)
		Room size				Feel narrow				Normal (No problem)							Wide enough				* Impression at maximum cImpression at maximum capacity
		Air conditioner				Yes	→		Temperature					℃		Humidity					%
						No			Average temperature							℃
		Ventilation				Window			Air blower				Ventilation fan				Others		(detail)
		Floor material				Concrete				Stone/Sand				Soil			Others		(detail)
		Nest material				Straw			Pampas grass					Branches			Pebbles			Others		(detail)
		Penguin species
		Purpose				Exhibition				Isolation (For treatment）							For brooding				Others		(detail)
		Room size				Feel narrow				Normal (No problem)							Wide enough				* Impression at maximum cImpression at maximum capacity
		Air conditioner				Yes	→		Temperature					℃		Humidity					%
						No			Average temperature							℃
		Ventilation				Window			Air blower				Ventilation fan				Others		(detail)
		Floor material				Concrete				Stone/Sand				Soil			Others		(detail)
		Nest material				Straw			Pampas grass					Branches			Pebbles			Others		(detail)
		Penguin species
		Purpose				Exhibition				Isolation (For treatment）							For brooding				Others		(detail)
		Room size				Feel narrow				Normal (No problem)							Wide enough				* Impression at maximum cImpression at maximum capacity
		Air conditioner				Yes	→		Temperature					℃		Humidity					%
						No			Average temperature							℃
		Ventilation				Window			Air blower				Ventilation fan				Others		(detail)
		Floor material				Concrete				Stone/Sand				Soil			Others		(detail)
		Nest material				Straw			Pampas grass					Branches			Pebbles			Others		(detail)
		Penguin species
		Purpose				Exhibition				Isolation (For treatment）							For brooding				Others		(detail)
		Room size				Feel narrow				Normal (No problem)							Wide enough				* Impression at maximum cImpression at maximum capacity
		Air conditioner				Yes	→		Temperature					℃		Humidity					%
						No			Average temperature							℃
		Ventilation				Window			Air blower				Ventilation fan				Others		(detail)
		Floor material				Concrete				Stone/Sand				Soil			Others		(detail)
		Nest material				Straw			Pampas grass					Branches			Pebbles			Others		(detail)
		Penguin species
		Purpose				Exhibition				Isolation (For treatment）							For brooding				Others		(detail)
		Room size				Feel narrow				Normal (No problem)							Wide enough				* Impression at maximum cImpression at maximum capacity
		Air conditioner				Yes	→		Temperature					℃		Humidity					%
						No			Average temperature							℃
		Ventilation				Window			Air blower				Ventilation fan				Others		(detail)
		Floor material				Concrete				Stone/Sand				Soil			Others		(detail)
		Nest material				Straw			Pampas grass					Branches			Pebbles			Others		(detail)

## Sheet: Questionnaire_3
Questionnaire on Aspergillosis in Penguins_3
* If there are multiple applicable items, please answer all of them.
6. Outdoor rearing enclosure
	Number of outdoor rearing enclosure
	Please tell us the details of each enclosure.
	If your facility has multiple outdoor rearing enclosures, please list them all.
		Penguin species
		Purpose				Exhibition				Isolation (For treatment）							For brooding				Others		(detail)
		Room size				Feel narrow				Normal (No problem)							Wide enough				* Impression at maximum cImpression at maximum capacity
		Summer		Highest temperature							℃
		Winter		Lowest Temperature							℃
		Floor material				Concrete				Stone/Sand				Soil			Others		(detail)
		Nest material				Straw			Pampas grass					Branches			Pebbles			Others		(detail)
		Penguin species
		Purpose				Exhibition				Isolation (For treatment）							For brooding				Others		(detail)
		Room size				Feel narrow				Normal (No problem)							Wide enough				* Impression at maximum cImpression at maximum capacity
		Summer		Highest temperature							℃
		Winter		Lowest Temperature							℃
		Floor material				Concrete				Stone/Sand				Soil			Others		(detail)
		Nest material				Straw			Pampas grass					Branches			Pebbles			Others		(detail)
		Penguin species
		Purpose				Exhibition				Isolation (For treatment）							For brooding				Others		(detail)
		Room size				Feel narrow				Normal (No problem)							Wide enough				* Impression at maximum cImpression at maximum capacity
		Summer		Highest temperature							℃
		Winter		Lowest Temperature							℃
		Floor material				Concrete				Stone/Sand				Soil			Others		(detail)
		Nest material				Straw			Pampas grass					Branches			Pebbles			Others		(detail)
		Penguin species
		Purpose				Exhibition				Isolation (For treatment）							For brooding				Others		(detail)
		Room size				Feel narrow				Normal (No problem)							Wide enough				* Impression at maximum cImpression at maximum capacity
		Summer		Highest temperature							℃
		Winter		Lowest Temperature							℃
		Floor material				Concrete				Stone/Sand				Soil			Others		(detail)
		Nest material				Straw			Pampas grass					Branches			Pebbles			Others		(detail)
		Penguin species
		Purpose				Exhibition				Isolation (For treatment）							For brooding				Others		(detail)
		Room size				Feel narrow				Normal (No problem)							Wide enough				* Impression at maximum cImpression at maximum capacity
		Summer		Highest temperature							℃
		Winter		Lowest Temperature							℃
		Floor material				Concrete				Stone/Sand				Soil			Others		(detail)
		Nest material				Straw			Pampas grass					Branches			Pebbles			Others		(detail)

## Sheet: Questionnaire_4
Questionnaire on Aspergillosis in Penguins_4
7. Free entry column (If you have any comments about aspergillosis, please enter them.)
That's all. thank you very much.
Please send this Excel file to our email address.
The results of these questionnaires will be used in research presentations, etc. but we do not make public announcements that can identify individual zoos and aquariums.
At a later date, we may ask you for details At a later date, we may ask you for details about the contents of the survey. Thank you for your cooperation.
