# Supplementary material for: Nationwide Survey about the Occurrence of Aspergillosis in Captive Penguins in Zoos and Aquariums in Japan
Source: Animals (Basel). 2023 Jun 8;13(12):1913. doi: 10.3390/ani13121913 (PMC10295018; doi:10.3390/ani13121913)
Supplement: Supplementary file 1 [file animals-13-01913-s001.zip › Supplementary File S1(primary survey form Japanese) .xlsx]

## Sheet: アンケート_1
アンケートは1～4の４つのシートに分かれています。すべてのシートをご確認いただきご回答お願いします。
ペンギンのアスペルギルス症に関するアンケート_1
※該当する項目が複数ある場合はいくつチェックしていただいてもかまいません。
①基本情報を教えてください。
	貴施設名
	お名前
	ご連絡先(E-mailなど)
②飼育しているペンギンの種類、過去5年（2016年4月～現在）のアスペルギルス症による死亡数
	飼育しているペンギンにチェック(☑)を入れた後に羽数を入力してください。
							現在の飼育羽数							アスペルギルス症による死亡数
														2021年4月～現在						2020年度					2019年度					2018年度					2017年度					2016年度
		コウテイペンギン				TRUE				羽							羽					羽					羽					羽					羽					羽
		キングペンギン				FALSE				羽							羽					羽					羽					羽					羽					羽
		ジェンツーペンギン				FALSE				羽							羽					羽					羽					羽					羽					羽
		ヒゲペンギン				FALSE				羽							羽					羽					羽					羽					羽					羽
		アデリーペンギン				FALSE				羽							羽					羽					羽					羽					羽					羽
		イワトビペンギン				FALSE				羽							羽					羽					羽					羽					羽					羽
		マカロニペンギン				FALSE				羽							羽					羽					羽					羽					羽					羽
		ケープペンギン				FALSE				羽							羽					羽					羽					羽					羽					羽
		マゼランペンギン				FALSE				羽							羽					羽					羽					羽					羽					羽
		フンボルトペンギン				FALSE				羽							羽					羽					羽					羽					羽					羽
		コガタペンギン				FALSE		1		羽							羽					羽					羽					羽					羽					羽
		その他のペンギン				FALSE				羽							羽					羽					羽					羽					羽					羽
		種名
③飼育施設外への移動
	ペンギン種により移動の目的・頻度に違いがある場合は、ペンギン種名とともに複数の記入をお願いします。
		なし
		あり	→		移動の目的					散歩				展示				エンリッチメント						その他		(具体的に)
					移動の頻度					毎日				冬季のみ				夏期のみ				その他		(具体的に)
					特定のペンギン種のみの場合はその種類
					移動の目的					散歩				展示				エンリッチメント						その他		(具体的に)
					移動の頻度					毎日				冬季のみ				夏期のみ				その他		(具体的に)
					特定のペンギン種のみの場合はその種類
					移動の目的					散歩				展示				エンリッチメント						その他		(具体的に)
					移動の頻度					毎日				冬季のみ				夏期のみ				その他		(具体的に)
					特定のペンギン種のみの場合はその種類
④アスペルギルス症対策を目的として実施していることがあれば教えてください。
	結果としてアスペルギルス症の検出に役立っている場合も含みます。
		定期的な血液検査				→		具体的な検査項目
		定期的な体重測定
		日常の健康観察
		施設の消毒
		その他		(具体的に)

## Sheet: アンケート_2
ペンギンのアスペルギルス症に関するアンケート_2
※該当する項目が複数ある場合はいくつチェックしていただいてもかまいません。
⑤屋内飼育環境
	屋内飼育スペース						部屋
	各部屋の詳細を教えてください。
	屋内飼育スペースが複数ある場合は、お部屋ごとに分けてご記載ください。
		収容ペンギン種
		使用目的				展示用スペース					一時隔離（治療用）						育雛用				その他		(具体的に)
		広さ				狭く感じる				普通（問題を感じない）							十分に広い				※使用目的での最大収容時の印象を教えてください。
		エアコン				あり	→		設定温度					℃		設定湿度					％
						なし			平均温度
		換気方法				窓			送風機				換気扇				その他		(具体的に)
		床資材				コンクリート				石・砂				土			その他		(具体的に)
		巣材				ワラ			パンパスグラス					枝			小石			その他		(具体的に)
		収容ペンギン種
		使用目的				展示用スペース					一時隔離（治療用）						育雛用				その他		(具体的に)
		広さ				狭く感じる				普通（問題を感じない）							十分に広い				※使用目的での最大収容時の印象を教えてください。
		エアコン				あり	→		設定温度					℃		設定湿度					％
						なし			平均温度
		換気方法				窓			送風機				換気扇				その他		(具体的に)
		床資材				コンクリート				石・砂				土			その他		(具体的に)
		巣材				ワラ			パンパスグラス					枝			小石			その他		(具体的に)
		収容ペンギン種
		使用目的				展示用スペース					一時隔離（治療用）						育雛用				その他		(具体的に)
		広さ				狭く感じる				普通（問題を感じない）							十分に広い				※使用目的での最大収容時の印象を教えてください。
		エアコン				あり	→		設定温度					℃		設定湿度					％
						なし			平均温度
		換気方法				窓			送風機				換気扇				その他		(具体的に)
		床資材				コンクリート				石・砂				土			その他		(具体的に)
		巣材				ワラ			パンパスグラス					枝			小石			その他		(具体的に)
		収容ペンギン種
		使用目的				展示用スペース					一時隔離（治療用）						育雛用				その他		(具体的に)
		広さ				狭く感じる				普通（問題を感じない）							十分に広い				※使用目的での最大収容時の印象を教えてください。
		エアコン				あり	→		設定温度					℃		設定湿度					％
						なし			平均温度
		換気方法				窓			送風機				換気扇				その他		(具体的に)
		床資材				コンクリート				石・砂				土			その他		(具体的に)
		巣材				ワラ			パンパスグラス					枝			小石			その他		(具体的に)
		収容ペンギン種
		使用目的				展示用スペース					一時隔離（治療用）						育雛用				その他		(具体的に)
		広さ				狭く感じる				普通（問題を感じない）							十分に広い				※使用目的での最大収容時の印象を教えてください。
		エアコン				あり	→		設定温度					℃		設定湿度					％
						なし			平均温度
		換気方法				窓			送風機				換気扇				その他		(具体的に)
		床資材				コンクリート				石・砂				土			その他		(具体的に)
		巣材				ワラ			パンパスグラス					枝			小石			その他		(具体的に)

## Sheet: アンケート_3
ペンギンのアスペルギルス症に関するアンケート_3
※該当する項目が複数ある場合はいくつチェックしていただいてもかまいません。
⑥屋外飼育環境
	屋外飼育スペース							か所
	各スペースの詳細を教えてください。
	屋外飼育スペースが複数ある場合は、お部屋ごとに分けてご記載ください。
		収容ペンギン種
		使用目的				展示用スペース					一時隔離（治療用）						育雛用				その他		(具体的に)
		広さ				狭く感じる				普通（問題を感じない）							十分に広い				※使用目的での最大収容時の印象を教えてください。
		夏		最高温度					℃
		冬		最低温度					℃
		床資材				コンクリート				石・砂				土			その他		(具体的に)
		巣材				ワラ			パンパスグラス					枝			小石			その他		(具体的に)
		収容ペンギン種
		使用目的				展示用スペース					一時隔離（治療用）						育雛用				その他		(具体的に)
		広さ				狭く感じる				普通（問題を感じない）							十分に広い				※使用目的での最大収容時の印象を教えてください。
		夏		最高温度					℃
		冬		最低温度					℃
		床資材				コンクリート				石・砂				土			その他		(具体的に)
		巣材				ワラ			パンパスグラス					枝			小石			その他		(具体的に)
		収容ペンギン種
		使用目的				展示用スペース					一時隔離（治療用）						育雛用				その他		(具体的に)
		広さ				狭く感じる				普通（問題を感じない）							十分に広い				※使用目的での最大収容時の印象を教えてください。
		夏		最高温度					℃
		冬		最低温度					℃
		床資材				コンクリート				石・砂				土			その他		(具体的に)
		巣材				ワラ			パンパスグラス					枝			小石			その他		(具体的に)
		収容ペンギン種
		使用目的				展示用スペース					一時隔離（治療用）						育雛用				その他		(具体的に)
		広さ				狭く感じる				普通（問題を感じない）							十分に広い				※使用目的での最大収容時の印象を教えてください。
		夏		最高温度					℃
		冬		最低温度					℃
		床資材				コンクリート				石・砂				土			その他		(具体的に)
		巣材				ワラ			パンパスグラス					枝			小石			その他		(具体的に)
		収容ペンギン種
		使用目的				展示用スペース					一時隔離（治療用）						育雛用				その他		(具体的に)
		広さ				狭く感じる				普通（問題を感じない）							十分に広い				※使用目的での最大収容時の印象を教えてください。
		夏		最高温度					℃
		冬		最低温度					℃
		床資材				コンクリート				石・砂				土			その他		(具体的に)
		巣材				ワラ			パンパスグラス					枝			小石			その他		(具体的に)

## Sheet: アンケート_4
ペンギンのアスペルギルス症に関するアンケート_4
⑦自由記入欄（アスペルギルス症に関してコメント等ありましたらご記入ください）
以上です。ありがとうございました。
大変お手数ですが、本Excelファイルをメール添付にてお送りください。
これらのアンケート結果は研究発表等で使用しますが、個々の園館を特定できるような公表はしません。
後日、アンケート内容について詳細をお聞きすることがあります。その際はご協力お願いします。
