# Supplementary material for: Nationwide Survey about the Occurrence of Aspergillosis in Captive Penguins in Zoos and Aquariums in Japan
Source: Animals (Basel). 2023 Jun 8;13(12):1913. doi: 10.3390/ani13121913 (PMC10295018; doi:10.3390/ani13121913)
Supplement: Supplementary file 1 [file animals-13-01913-s001.zip › Supplementary File S2(additional survey form English).xlsx]

## Sheet: Preface
This was translated from Japanese to English (The actual questionnaire used was written in Japanese).
In the original version of the questionnaire in Japanese, the preface was not included.
The preface is included in the translated version only.

## Sheet: Additional questionnaire
Additional Questionnaire on Aspergillosis in Penguins
*Some content may overlap with the previous questionnaire.
You can leave blank any items that you cannot answer.
	Please tell us about
	the ******* penguin that died in 20**.
	About the dead individual
	Was the penguin moved from another facility within the past year?
	How old was the dead penguin? Which sex was the penguin?								years old
	When did penguins show clinical signs? (it's okay to guess)								year		month
	Was the penguin less than two weeks before and after molting?
	What do you think was the cause of infection or occurrence?
	About the rearing enclosure at the time of death
	Indoor rearing enclosure
	Did you feel that the temeparature and humidity in the area was high?
	Was there any soil or plants (such as shrubbery) other than flooring and nesting materials?
	➡If you answered yes
		Could the penguin touch the soil?
		Could the penguin touch the plant(s)?
	Did the Penguin use nesting box?
	➡If it was using
		What material was the nesting box made of?
	Outdoor rearing enclosure
	Was there any soil or plants (such as shrubbery) other than flooring and nesting materials?
	➡If you answered yes
		Could the penguin touch the soil?
		Could the penguin touch the plant(s)?
	Did the Penguin use a nesting box?
	➡If it was using
		What material was the nesting box made of?
	Regard to moving outside of the rearing enclodure (e.g. exhibition events),
	the situation of the dead penguin prior to the occurence of the disease
	Was the penguin moving outside of the rearing enclosure?
	Was there any soil or plants (such as shrubbery) on the walking route?
	➡If you answered yes
		Could the penguin touch the soil?
		Could the penguin touch the plant(s)?
	If you have any comments related to the additional questionnaire, please provide them below.
	Thank you for your cooperation.
