# Supplementary material for: Nationwide Survey about the Occurrence of Aspergillosis in Captive Penguins in Zoos and Aquariums in Japan
Source: Animals (Basel). 2023 Jun 8;13(12):1913. doi: 10.3390/ani13121913 (PMC10295018; doi:10.3390/ani13121913)
Supplement: Supplementary file 1 [file animals-13-01913-s001.zip › Supplementary File S2(additional survey form Japanese).xlsx]

## Sheet: 追加アンケート
ペンギンのアスペルギルス症に関する追加アンケート
※前回のアンケートと重複する内容が含まれているかもしれませんがお許しください
わからない項目は空欄で構いません。
	20**年死亡の******ペンギン
	についてお聞かせください。
	死亡したペンギンについて
	導入（他施設から移動してきた）ペンギンでしょうか？
	死亡時の年齢を教えてください											歳
	発症時期を教えてください（だいたいで構いません）									年		月
	発症は換羽中またはその前後2週間以内でしょうか？
	予想される感染原因・発症原因はありますか？（あれば記入お願いします）
	死亡当時の飼育施設について
	屋内施設
	高温多湿と感じる屋内施設でしたか？
	屋内施設に、床材・巣材以外の土や植物（植込みなど）はありましたか？
	➡あるとお答えいただいた場合
		土とペンギンの接触は可能でしたか？
		植物とペンギンの接触は可能でしたか？
	巣箱は使用していましたか？
	➡使用していた場合
		巣箱の素材を教えてください
	屋外施設
	屋外施設に、床材・巣材以外の土や植物（植込みなど）はありましたか？
	➡あるとお答えいただいた場合
		土とペンギンの接触は可能でしたか？
		植物とペンギンの接触は可能でしたか？
	巣箱は使用していましたか？
	➡使用していた場合
		巣箱の素材を教えてください
	死亡したペンギンの発症前の移動（散歩・展示等）について
	移動ルートに屋外は含まれていましたか？
	移動ルートに土や植物（植込みなど）はありましたか？
	➡あるとお答えいただいた場合
		土とペンギンの接触は可能でしたか？
		植物とペンギンの接触は可能でしたか？
	追加アンケートに関して何かコメントがありましたら以下にお願いします。
	ありがとうございました。
