# Supplementary material for: Nationwide Survey about the Occurrence of Aspergillosis in Captive Penguins in Zoos and Aquariums in Japan
Source: Animals (Basel). 2023 Jun 8;13(12):1913. doi: 10.3390/ani13121913 (PMC10295018; doi:10.3390/ani13121913)
Supplement: Supplementary file 1 [file animals-13-01913-s001.zip › Supplementary File S3(cases of aspergillosis).xlsx]

## Sheet: Supplement File S3
	Supplementary Table 3. Fifty-four cases of aspergillosis obtained in the additional survey in this study
	Case No.	Penguin species	Individual risk factors	Uncomfortable environment factor	Contact with soil
					Rearing enclosure	Outside of rearing enclosure
	1	Adélie	1 year old or less
	2	King	Brooding period			Yes
	3	King	Molting period			Yes
	4	King		Poor ventilation	Yes
	5	King			Yes
	6	King	Transferred*	High-temperature and humidity		Yes
	7	King		High-temperature and humidity		Yes
	8	Gentoo	1 year old or less Molting period
	9	Gentoo	Molting period
	10	Gentoo	1 year old or less	Poor ventilation High-temperature and humidity
	11	Gentoo	1 year old or less	Poor ventilation
	12	Gentoo	Poor physical condition	Poor ventilation
	13	African	20 years old or more
	14	African	Transferred*
	15	African	Transferred*
	16	African	Molting period	High-temperature and humidity		Yes
	17	African	20 years old or more
	18	African		Poor ventilation		Yes
	19	African		High-temperature and humidity	Yes	Yes
	20	African			Yes
	21	Magellanic	20 years old or more
	22	Magellanic	Brooding period
	23	Magellanic	Transferred*	High-temperature and humidity
	24	Magellanic	Transferred*	High-temperature and humidity
	25	Magellanic	Molting period
	26	Magellanic	20 years old or more Molting period	High-temperature and humidity	Yes
	27	Magellanic	Poor physical condition	High-temperature and humidity	Yes
	28	Magellanic	Molting period	High-temperature and humidity	Yes
	29	Magellanic	1 year old or less	High-temperature and humidity	Yes
	30	Magellanic	1 year old or less		Yes
	31	Magellanic	1 year old or less	High-temperature and humidity	Yes
	32	Magellanic	Poor physical condition	High-temperature and humidity
	33	Magellanic		High-temperature and humidity
	34	Humboldt	20 years old or more	High-temperature and humidity		Yes
	35	Humboldt	20 years old or more	Unsanitary	Yes
	36	Humboldt	20 years old or more		Yes
	37	Humboldt			Yes
	38	Humboldt		Poor ventilation	Yes
	39	Humboldt	20 years old or more		Yes
	40	Humboldt		High-temperature and humidity	Yes	Yes
	41	Humboldt	Transferred* 1 year old or less
	42	Humboldt	Poor physical condition	High-temperature and humidity
	43	Humboldt	20 years old or more	High-temperature and humidity
	44	Humboldt			Yes
	45	Humboldt	20 years old or more		Yes
	46	Humboldt	Brooding period	High-temperature and humidity
	47	Humboldt	Molting period	High-temperature and humidity
	48	Humboldt
	49	Humboldt
	50	Humboldt	Molting period
	51	Humboldt	1 year old or less	Unsanitary
	52	Humboldt	Poor physical condition	High-temperature and humidity
	53	Humboldt	Brooding period	High-temperature and humidity		Yes
	54	Humboldt	20 years old or more Brooding period
	* The individuals were transferred from another facility within the past year prior to death.
